# Supplementary material for: BocODD1 and BocODD2 Regulate the Biosynthesis of Progoitrin Glucosinolate in Chinese Kale
Source: Int J Mol Sci. 2022 Nov 26;23(23):14781. doi: 10.3390/ijms232314781 (PMC9739482; doi:10.3390/ijms232314781)
Supplement: Supplementary file 1 [file ijms-23-14781-s001.zip]

Archive with 1 entries (1 files):
- ijms-2018874-supplementary.pdf
